# Supplementary material for: Decoding the genetic symphony: Profiling protein-coding and long noncoding RNA expression in T-acute lymphoblastic leukemia for clinical insights
Source: PNAS Nexus. 2024 Jan 12;3(2):pgae011. doi: 10.1093/pnasnexus/pgae011 (PMC10847906; doi:10.1093/pnasnexus/pgae011)
Supplement: pgae011_Supplementary_Data [file pgae011_supplementary_data.zip]

Archive with 4 entries (4 files):
- PNASNEXUS-PNASNEXUS-2023-00530R-s03.docx
- PNASNEXUS-PNASNEXUS-2023-00530R-s04.docx
- PNASNEXUS-PNASNEXUS-2023-00530R-s01.xlsx
- PNASNEXUS-PNASNEXUS-2023-00530R-s02.docx
