# Supplementary material for: Decoding the genetic symphony: Profiling protein-coding and long noncoding RNA expression in T-acute lymphoblastic leukemia for clinical insights
Source: PNAS Nexus. 2024 Jan 12;3(2):pgae011. doi: 10.1093/pnasnexus/pgae011 (PMC10847906; doi:10.1093/pnasnexus/pgae011)
Supplement: pgae011_Supplementary_Data [file pgae011_supplementary_data.zip › PNASNEXUS-PNASNEXUS-2023-00530R-s01.xlsx]

## Sheet: Discovery cohort
Patient's ID	Age (in years)	Sex	Hemoglobin (in gm/dL)	TLC (in 109/L)	Platelets (in 109/L)	EGIL Immunophenotype	ETP vs Non ETP immunophenotype	Cytogenetics	Treatment protocol	Postinduction BM remission status	Relapse	Dead/alive
D1	32	M	9.7	663	28	Pre T	Non ETP	Not available	BFM90	Yes	Yes	Alive
D2	8	M	9	260	285	Cortical	Non ETP	Not available	ICICLE	Yes	No	Alive
D3	20	F	7.6	0.8	177	Pre T	ETP	Not available	HyperCVAD	Yes	No	Alive
D4	7	F	11.3	104.3	45	Cortical	Non ETP	NOT EVALUABLE	Not received			Dead
D5	4	M	6.7	208.9	38	Cortical	Non ETP	Not available	Not received			Dead
D6	18	M	5	225	45	Cortical	Non ETP	46XY	BFM90	No		Alive
D7	18	M	6.4	164	36	Pro T	ETP	Not available	HyperCVAD	Died during induction		Dead
D8	5	M	6.3	0.71	16	Pre T	Non ETP	Not available	Not received			Alive
D9	10	M	7.4	67	24	Cortical	Non ETP	Not available	Not received			Dead
D10	7	M	3.9	0.7	22	Cortical	Non ETP	Not available	ICICLE	Yes	No	Alive
D11	8	M	4.8	82	88	Cortical	Non ETP	Not available	Not received			Dead
D12	8	M	5.4	129	24	Cortical	Non ETP	Not available	Not received			Dead
D13	9	F	8.9	300	51	Cortical	Non ETP	Not available	Not received			Dead
D14	14	F	6.9	156	40	Pro T	ETP	Not available	Not received			Dead
D15	7	M	7.8	56	16	Cortical	Non ETP	Not available	Not received			Dead
D16	14	M	9	444	63	Cortical	Non ETP	46XY	ICICLE	Yes	No	Dead
D17	13	M	10.7	17	235	Cortical	Non ETP	46XY	ICICLE	Yes	No	Alive
D18	27	M	6.4	94	45	Pro T	Non ETP	Not available	Not received			lost to follow up
D19	17	F	8.1	88	31	Cortical	Non ETP	Not available	Not received			lost to follow up
D20	9	M	4	65.5	33	Pro T	Non ETP	Not available	ICICLE	No		Dead
D21	31	M	9.5	8	59	Pro T	ETP	Not available	Holzer	Yes	No	Alive
D22	7	M	10.8	207	51	Pre T	Non ETP	48XY, +X, der(1) t(1;11)(q42;q13), -5, +8, -11, -12, -16, +21, +22, +mar1, +mar2 [cp20]	ICICLE	Yes	No	Dead
D23	24	M	14	37	150	Cortical	Non ETP	46XY, add 1 add(10)(p15), del(11)(q21)[12] 46, idem, dup(2)(q11.2q31), del (5)(q31)[3]/46XY[03]	BFM90	Yes	No	Alive
D24	18	M	13.4	18	187	Cortical	Non ETP	46XY, der1(t)	INCTR	Yes	No	Alive
D25	15	M	6.3	238	59	Mature	Non ETP	46XY; t(1;4)(q31;q33), add(5q), add(19p)[17]/46XY[03]	ICICLE	Died during induction		Dead
D26	10	M	8.1	135	42	Cortical	Non ETP	Not available	ICICLE			lost to follow up
D27	40	F	8.4	1.6	122	Pre T	Non ETP	46XX	ICICLE	Yes	No	Alive
D28	8	M	7.4	129.4	48	Pro T	ETP	45XY, der(12) t(12;17)(p11.2;q11.2), -17[17]/76, XXY, +Y, +3, +4, +5, +6, -9, +10, +der(12) t(12;17)(p11.2;q11.2), +2, +12, -15, +16, -17, +19, +22[5]/46, XY[8]	ICICLE	Died during induction		Dead
D29	2	M	6.8	148	32	Cortical	Non ETP	Not available	Not received			lost to follow up
D30	16	F	7.7	318	34	Pre T	Non ETP	not done	ICICLE	Yes	No	Alive
D31	5	M	7	439.4	35	Mature	Non ETP	Not available	Not received		No	lost to follow up
D32	5	M	11.3	282.75	34	Mature	Non ETP	46XY	ICICLE	Yes	No	Alive
D33	13	M	6.5	422.6	39	Mature	Non ETP	46XY	ICICLE	Yes	No	Alive
D34	8	F	8	151	30	Pre T	Non ETP	Not available	ICICLE	Died during induction		Dead
D35	11	M	7.5	134.8	52	Mature	Non ETP	Not available	Not received			Dead

## Sheet: Validation cohort
Patient's ID	Age (in years)	Sex	Hemoglobin (in gm/dL)	TLC (in 109/L)	Platelets (in 109/L)	EGIL Immunophenotype	ETP vs Non ETP immunophenotype	Cytogenetics	Treatment protocol	Day 8 PB blasts count (in 109/L)	Postinduction BM remission status	MRD status	Relapse	Dead/alive
V1	11	M	7.2	90.9	25	Pro T	Non ETP	46,XY.t(6;8)(p21;q24)[20][20]	ICICLE	1.76	Yes	Not evaluable	No	Alive
V2	7	M	10.3	114.25	41	Mature	Non ETP	46XY	ICICLE	11.567	Yes	Not evaluable	Yes	Alive
V3	2	F	11.7	31.6	50.5	Pro T	Non ETP	46XY	ICICLE	0	Yes	Negative	No	Alive
V4	12	F	6.4	28.1	34	Cortical	Non ETP	Not available	ICICLE	0	Yes	Negative	No	Alive
V5	10	M	5.8	246.2	35	Pre T	Non ETP	not evaluable	ICICLE	0.3	Yes	Not evaluable	No	Alive
V6	13	M	10.4	24	105	Pre T	Non ETP	57XX	ICICLE	1.96	Yes	Positive	No	Alive
V7	32	M	9.7	263	28	Cortical	Non ETP	Not available	HyperCVAD	0	Yes		Yes	Alive
V8	16	M	10.7	10.6	195	Pre T	Non ETP	Not available	ICICLE	0	Yes	Negative	No	Alive
V9	8	M	9	260	285	Mature	Non ETP	Not available	ICICLE	0	Yes	Negative	No	Alive
V10	11	M	10.4	75.4	15	Cortical	Non ETP	Not available	ICICLE	0	Yes	Negative	No	Alive
V11	3	M	10.2	380	25	Cortical	Non ETP	46XX	ICICLE	1.8	died during induction			Dead
V12	18	M	9	11.6	10	Cortical	Non ETP	46XY	ICICLE	0.466	Yes	Negative	No	Alive
V13	13	M	12.3	16.46	222	Cortical	Non ETP	46XY	ICICLE	0	Yes	Negative	No	Alive
V14	20	F	7.6	0.8	177	Pre T	ETP	Not available	BFM90	0	Yes	Positive	No	Alive
V15	12	M	8.5	23	16.3	Pre T	Non ETP	Not available	ICICLE	0	Yes		No	Alive
V16	16	M	11.4	158	53	Cortical	Non ETP	Not available	ICICLE	0	Yes		No	Alive
V17	9	M	14.1	33.6	28	Cortical	Non ETP	Not available	ICICLE	0	Yes	Negative	No	Alive
V18	11	M	4.9	73.2	34	Cortical	Non ETP	46XY	ICICLE	0	Yes	Not evaluable		Alive
V19	10	M	8.8	88.2	72	Cortical	Non ETP	46XY t(11;19)(q23; p13.3)[13]/46XY[7]	ICICLE	1.2	died during induction			Dead
V20	27	M	13.6	5.6	138	Pro T	Non ETP	Not available	BFM90	0	No		Yes	Alive
V21	5	F	10.8	17.6	37	Cortical	Non ETP	46XX	ICICLE	0	Yes	Negative	No	Alive
V22	6	M	9.4	3.67	9.9	Pro T	Non ETP	46XY	ICICLE	0.561	Yes	Negative	Yes	Alive
V23	10	M	6.6	2.1	5	Pre T	Non ETP	46XY	ICICLE	0	Yes	Negative	No	Alive
V24	10	M	12	5.5	244	Pre T	Non ETP	NOT DONE	ICICLE	0.1	Yes	Not evaluable	Yes	Dead
V25	17	M	13.4	7.1	297	Cortical	Non ETP	46XY	ICICLE	0	Yes	Negative	No	Alive
V26	17	M	8.9	17.12	31	Pre T	Non ETP	Not available	ICICLE	0	Yes	Negative	No	Alive
V27	11	M	11.8	3.5	194	Cortical	Non ETP	Not available	ICICLE	0	Yes	Positive	Yes	Alive
V28	19	F	7.9	4.37	223	Pre T	Non ETP	Not available	BFM90	0	Yes	Positive	Yes	Alive
V29	12	M	6.7	15.1	30	Pro T	Non ETP	Not available	ICICLE	0	Yes	Negative	No	Alive
V30	8	M	10	3.082	79	Pro T	Non ETP	Not available	ICICLE	0	Yes	Negative	No	Alive
V31	20	M	10.3	180	10	Mature	Non ETP	Not available	BFM90	0	Yes	Negative	No	Alive
V32	25	M	12.1	73.3	80	Cortical	Non ETP	Not available	BFM90	0	Yes		Yes	Alive
V33	9	M	8.2	19	234	Pre T	Non ETP	Not available	ICICLE	0	Yes	Negative	No	Alive
V34	16	M	5.7	16.8	200	Cortical	Non ETP	46XY	ICICLE	0	Yes	Negative	No	Alive
V35	5	M	8.4	1.27	318	Pre T	Non ETP	Not available	ICICLE	0	Yes	Negative	No	Alive
V36	12	M	8.8	63.3	150	Pre T	Non ETP	46XY	ICICLE	0	Yes	Negative	No	Alive
V37	65	M	7.2	236.26	63	Pro T	Non ETP	Not available	BFM90	0				Dead
V38	20	M	9.8	2.12	145	Pre T	Non ETP	Not available	BFM90	0	No	Not evaluable	No	Alive
V39	15	M	9.1	66.65	16	Pre T	ETP	46XY	ICICLE	0	Yes	Negative	Yes	Alive
V40	10	M	11.7	20.9	235	Pre T	ETP	Not available	ICICLE	0	Yes	Negative	Yes	Alive
V41	1	F	8.4	171	26	Pre T	ETP	46XX	ICICLE	28.6	No	Positive	Yes	Alive
V42	9	M	9.6	192	31	Cortical	Non ETP	46XY	ICICLE	2.073	Yes	Negative	No	Alive
V43	4	M	7.2	49.1	24	Cortical	Non ETP	Not available	ICICLE	0	Yes	Negative	No	Alive
V44	19	M	5.5	24.36	10	Cortical	Non ETP	Not available	BFM90	0	Yes		No	Alive
V45	8	M	8.9	30.3	37	Cortical	Non ETP	Not available	ICICLE	0.04	Yes	Negative	No	Alive
V46	4	M	11.7	23.7	13	Mature	Non ETP	46XY	ICICLE	21.921	Yes	Not evaluable	Yes	Alive
V47	7	M	9.3	2.7	25	Pro T	Non ETP	Not available	ICICLE	0	Yes		No	Alive
V48	9	M	8.2	426.8	112	Pre T	Non ETP	Not available	ICICLE	12.236	Yes	Positive	No	Alive
V49	18	M	12	58	19	Mature	Non ETP	Not available	ICICLE	0.072	Yes	Negative	No	Alive
V50	27	M	9.5	8	350	Pro T	Non ETP	Not available	BFM90	0	No	Not evaluable	Yes	Alive
V51	9	M	14.3	182	23	Cortical	Non ETP	Not available	ICICLE	0.2	Yes	Positive	No	Alive
V52	13	M	6.5	25.25	25	Pro T	Non ETP	46XY	ICICLE	22.243	No	Negative	Yes	Alive
V53	10	M	6.6	1.04	9	Cortical	Non ETP	Not available	ICICLE	0	Yes		No	Alive
V54	7	M	8.8	305	82	Pre T	Non ETP	Not available	ICICLE	0.999	Yes		Yes	Alive
V55	13	M	12.2	193.4	26	Cortical	Non ETP	Not available	ICICLE	0	Yes		No	Alive
V56	17	M	9.9	7.1	50	Pre T	ETP	Not available	ICICLE	0	No	Positive	Yes	Alive
V57	7	M	10.4	6.02	391	Pre T	Non ETP	46XY	ICICLE	0.24	Yes	Positive	No	Alive
V58	14	M	9	358	60	Cortical	Non ETP	Not available	ICICLE	0	Yes	Negative	No	Alive
V59	18	M	10.3	120	198	Pro T	Non ETP	Not available	ICICLE	0	Yes	Negative	Yes	Alive
V60	48	M	10.1	11.43	133	Pro T	ETP	Not available	BFM90	6.31	No	Positive	Yes	Alive
V61	12	M	7.2	40.3	16	Pre T	Non ETP	Not available	ICICLE	0.6	Yes	Negative	No	Alive
V62	11	M	13.8	22.41	132	Pre T	Non ETP	Not available	ICICLE	6.045	Yes	Positive	No	Alive
V63	16	M	10.4	500	59	Cortical	Non ETP	Not available	ICICLE	0	Yes	Negative	Yes	Alive
V64	4	M	9.5	14.4	145	Cortical	Non ETP	Not available	ICICLE	0	Yes	Positive	No	Alive
V65	37	M	8.6	7.9	44	Pre T	ETP	Not available	BFM90	0	Yes			Dead
V66	16	M	6.6	386.3	39	Cortical	Non ETP	Not available	ICICLE	0	Yes	Negative	Yes	Alive
V67	17	M	7.1	1.3	110	Mature	Non ETP	Not available	ICICLE	0	Yes	Positive	No	Alive
V68	6	M	10	54.87	38	Pre T	ETP	Not available	ICICLE	1.638	Yes	Negative	No	Alive
V69	27	M	11.4	13.42	57	Pre T	Non ETP	Not available	BFM90	0	Yes	Positive		Dead
V70	12	M	10.5	23.6	220	Cortical	Non ETP	Not available	ICICLE	0.326	Yes	Negative		Dead
V71	36	M	9.1	284.11	50	Mature	Non ETP	Not available	HyperCVAD	0	Yes		Yes	Dead
V72	5	M	13.7	166	42	Cortical	Non ETP	Not available	ICICLE	0.448	Yes	Negative	No	Alive
V73	9	M	8.5	40.1	30	Cortical	Non ETP	Not available	ICICLE	0	No		No	Alive
V74	25	M	7.3	252	88	Pro T	ETP	Not available	Hyper CVAD	0	Yes	Positive	No	Alive
V75	19	M	14.4	8.6	189	Pre T	Non ETP	Not available	BFM90	0	Yes		Yes	Alive
V76	8	M	5.2	307.6	35	Mature	Non ETP	Not available	ICICLE	0.064	Yes	Negative	No	Alive
V77	4	M	4.2	123	20	Mature	Non ETP	Not available	ICICLE	0.6	Yes	Negative	Yes	Alive
V78	16	M	6.3	0.58	17	Pre T	Non ETP	Not available	ICICLE	0	Yes	Positive	No	Alive
V79	8	M	10	9.4	351	Pro T	Non ETP	Not available	ICICLE	0	Yes	Negative	Yes	Alive
V80	6	M	9.2	265	19	Cortical	Non ETP	46XY t(X;1)	ICICLE	10.031	Yes	Negative	No	Alive
V81	27	M	8.9	74.61	80	Cortical	Non ETP	Not available	BFM90	0	Yes		Yes	Alive
V82	3	M	9.2	393.6	13	Mature	Non ETP	not evaluable	ICICLE	3.402	No	Positive	Yes	Dead
V83	1	F	10.7	10.7	68	Pro T	ETP	Not available	ICICLE	0.186	No	Negative	No	Alive
V84	10	M	3.6	4.7	132	Pre T	ETP	46XY, 4[20]	ICICLE	0.4	Yes	Positive	No	Alive
V85	13	M	8.9	5.88	194	Cortical	Non ETP	Not available	ICICLE	0	Yes	Negative	No	Alive
V86	11	M	10	9.73	179	Mature	Non ETP	Not available	ICICLE	0.409	Yes	Positive	No	Alive
V87	30	F	10.3	26.51	86	Cortical	Non ETP	Not available	BFM90	0	Yes	Negative	No	Alive
V88	3	F	12.2	51.48	80	Cortical	Non ETP	46XX	ICICLE	0	Yes			Dead
V89	23	M	10.4	34.6	72	Mature	Non ETP	Not available	BFM90	0	Yes	Not evaluable	No	Alive
V90	10	M	6.1	28.9	18	Mature	Non ETP	Not available	ICICLE	3.906	Yes	Negative	No	Alive
V91	10	M	6.9	179.2	34	Cortical	Non ETP	Not available	ICICLE	0	Yes	Negative	No	Alive
V92	22	M	9	1.67	249	Pro T	Non ETP	Not available	BFM90	0.64	Yes	Negative	Yes	Alive
V93	38	M	10.5	0.7	70	Pre T	Non ETP	Not available	BFM90	0	No		Yes	Alive
V94	18	M	10.2	52.88	39	Cortical	Non ETP	Not available	ICICLE	0.999	Yes	Negative	No	Alive
V95	24	M	6.2	9.4	9	Mature	Non ETP	Not available	BFM90	5.758	Yes	Negative	No	Alive
V96	4	F	9.1	14.86	49	Mature	Non ETP	Not available	ICICLE	3.782	Yes	Positive	No	Alive
V97	12	M	9.6	185.46	21	Pro T	Non ETP	46XY	ICICLE	2.584	No	Negative	No	Alive
V98	14	M	5.2	9	30	Mature	Non ETP	Not available	ICICLE	0.364	Yes	Negative	Yes	Alive
V99	3	F	7.1	26.5	58	Pre T	ETP	46XX	ICICLE	0	Yes	Negative	No	Alive

## Sheet: Primers and probes
GENE	Forward primer (5’-3’)	Reverse (5’-3’)		5'-PROBE-3'
Target genes
MEF2C	GCGCTGATCATCTTCAAC	CTTTGCCTGCTGCTGATCATT		FAM- CAAGCTGTTCCAGTATGCCA-BHQ1
BAALC	GCCCTCTGACCCAGAAACAG	CTTTTGCAGGCATTCTCTTAGCA		FAM-CTCTTTTAGCCTCTGTGGTCTGAAGGCCAT-TAMRA
LYL1	TGGCCCTGCACTACCACC	AGATGCTAAAAGGTCCTGCTGG		FAM-TCACCCCTTCCTCAACAGTGTCTACATTGG-BHQ1
LMO2	CTGCCTGAGCTGCGACCT	GTTTGTAGTAGAGGCGCCGC		FAM-TGGCTGCCGGCTGGGTGAGGT-TAM
HHEX	TCTGCATAAAAGGAAAGG	CGTCTCGAATTTCTTCTC		FAM-AGATTCTCCAACGACCAGACCATC-BHQ1
LYN	TTCTGGCTGGTGGAAGAGAG	CACAAGAGGGCCCTGAGTAA		FAM-CTTGCTGTTCTTCCTGATGGA-BHQ1
DOT1L	AGGATGCGTCAGTCTGTTCA	AGAGCCTCCCACGTTACAAA		FAM-CTCCCAACACAACACGCTG-BHQ1
FAT1	TGCTACAGACGCAGACATCC	AACAGCTTGCTCCTCACGAT		TxRED-ACGTTATTGGGTTCAGGTGC-BHQ1
PCAT18	TGTTGCTTTCCTGTGACTGC	TCTCAAACTCCCAGGCTCAG		TET-CACACTTGTAACCCCAGCAC-BHQ1
PCAT14	CCTGGGCCCACTTTTCTTTC	TCGAGAGTCCCTTCACCCTA		CY5-CTCTCGTTCCACCTGAGGAG-BHQ1
ST20	CTCTGTCTCCCAGGTTCAGG	TGCTTCAGGACAGAAGAGCA		TxRED-GCCTAAATCTGGCTGGATGA-BHQ1
EML4	CCATGCAACGAGATAAGCAA	CACATGCAGCTGAAGGAAAA		TxRED-GTCCTAACACCCTGGCTTCA-BHQ1
TAL1	TTCACCACCAACAATCGAGTG	TGCCGCCATCGCTCC		TET-ATTACTGATGGTCCCCACACCAAAGTTGTGC-BHQ1
XIST	AAGCTAAGGGCGTGTTCAGA	TGACTTCCTCTGCCTGACCT		TET-CCATTTTAGACTTGCCGCAT-BHQ1
LINC00648	ACCCAGCAGCTAATTGGTCT	GTAGCATGGGTTCCCTGTCT		TET-GGGGGACTCAGTGATTGTCT-BHQ1
MALAT1	TGTGTGCCAATGTTTCGTTT	AGGAGAAAGTGCCATGGTTG		QUASAR705-CAGCAGGCAGCTGTTAACAG-BHQ1
MEF2C-AS1	TGTTTCTAGAGCTCGGAGGC	TCAGGCCTCCAGATGTTCAA		TxRED-TATGCCTTTGGGGGAAGACA-BHQ1
LINC00202	AAAAGGCCCAAACACATGCT	CTGTGTTCTTGGCCTTGGAG		TET-AGGATAAGAAGCCAGCCCTC-BHQ1
LINC00461	GAAGGCAGGAGGGGAAATCT	CTCATTTGATCTCCCTGCGC		FAM-GGCTGGGAGAGGAAACTTGA-BHQ1
RAG1	AGCCTGCTGAGCAAGGTACC	GAACTGAGTCCCAAGGTGGG		FAM-AGCCAGCATGGCAGCCTCTTTCC-TAMRA
EZH2	TTCATGCAACACCCAACACT	GAGAGCAGCAGCAAACTCCT		CY5-TTACCAGCATTTGGAGGGAG-BHQ1
KDM6A	CCTCATAACCGCACAAACCT	CTGCCGAATGTGAACTCTGA		TXRED-AGCCGTGGAAAAACCAACTA-BHQ1
EP300	CAAACGCCGAGTCTTCTTTC	GTTGAGCTGCTGTTGGCATA		TET-TCAATGTTGCATTCAGCCAT-BHQ1
Housekeeping genes
ABL1	TGGAGATAACACTCTAAGCATAACTAAAGGT	GATGTAGTTGCTTGGGACCCA		FAM-CCATTTTTGGTTTGGGCTTCACACCATT-TAMRA
GPI	TCTTCGATGCCAACAAGGAC	GCATCACGTCCTCCGTCAC		HEX-TTCAGCTTGACCCTCAACACCAAG-TAMRA
β-actin	TCACCCACACTGTGCCCATCTACGA	CAGCGGAACCGCTCATTGCCAATGG		QUASAR705-ATGCCCTCCCCCATGCCATCCTGCGT-BHQ1
